# Supplementary material for: Tuning Shinkarev’s Bicycle: Separating the Parallel Cycles of Photosystem II Using Empirical Wavelet Transform
Source: Plants (Basel). 2026 Feb 16;15(4):625. doi: 10.3390/plants15040625 (PMC12944290; doi:10.3390/plants15040625)
Supplement: Supplementary file 1 [file plants-15-00625-s001.zip]

Archive with 1 entries (1 files):
- plants-4104867-supplementary.pdf
